# Supplementary material for: Antioxidant Enzymes and Their Potential Use in Breast Cancer Treatment
Source: Int J Mol Sci. 2024 May 23;25(11):5675. doi: 10.3390/ijms25115675 (PMC11171593; doi:10.3390/ijms25115675)
Supplement: Supplementary file 1 [file ijms-25-05675-s001.zip]

Archive with 1 entries (1 files):
- ijms-2992295-supplementary.pdf
